# Supplementary material for: Differential Expression of MicroRNAs in Silent and Functioning Corticotroph Tumors
Source: J Clin Med. 2020 Jun 12;9(6):1838. doi: 10.3390/jcm9061838 (PMC7355784; doi:10.3390/jcm9061838)
Supplement: Supplementary file 1 [file jcm-09-01838-s001.zip]

Archive with 5 entries (4 files):
- jcm-807529suppl/
- jcm-807529suppl/jcm-807529Table S3.docx
- jcm-807529suppl/Supplementary Figure 1.tif
- jcm-807529suppl/Supplementary Table 1_Corticotroph tumors.xlsx
- jcm-807529suppl/Supplementary Table 2.xlsx
