# Supplementary material for: Differential Expression of MicroRNAs in Silent and Functioning Corticotroph Tumors
Source: J Clin Med. 2020 Jun 12;9(6):1838. doi: 10.3390/jcm9061838 (PMC7355784; doi:10.3390/jcm9061838)
Supplement: Supplementary file 1 [file jcm-09-01838-s001.zip › jcm-807529suppl/Supplementary Table 1_Corticotroph tumors.xlsx]

## Sheet: Hoja1
										Fold Change											IHC
Case	Gender	Age (years)	Invasiveness	MTD (mm)	Tumor size	Clinical diagnosis	Cortisol (μg/dl)	UFC (μg/gCr)	ACTH (pg/ml)	GH	FSH	LH	TSH	PRL	POMC	AVPR1B	CRHR1	TBX19 (Tpit)	NEUROD1	Molecular diagnosis	FSH	LH	GH	ACTH	PRL	TSH
1	W	41	Yes	25	Macro	Cushing	22.9	234	113.5	0	0	0	0.002	0.001	12.853	53.269	42.651	4.941	0.007	functioning-CT	0	0	0	100	0	0
2	W	45	No	17	Macro	Cushing	71.9	2352	113	0	0	0	0	0.001	27.396	3.296	19.928	8.174	0.251	functioning-CT	0	30	0	100	100	15
3	W	45	Yes	12	Macro	Cushing	38.3	543.4	41	0	0	0	0.026	0.02	8.606	4.234	20.512	2.619	0.003	functioning-CT	0	0	50	95	30	0
4	W	28	No	6	Micro	Cushing	23.1	256.2	49	0.261	0.257	0.351	6.076	5.854	6.468	0.287	4.566	9.852	1.2	functioning-CT	0	+++	+++	++	+++	0
5	W	43	No	5	Micro	Cushing	45.4	764.3	62.2	0.286	0.823	0.314	0.001	0.875	7.381	46.162	65.681	9.166	7.563	functioning-CT	0	0	0	+	0	0
6	W	57	Yes	33	Macro	Cushing	43	2131.1	94.2	0	0	0.003	0	0	0.211	55.973	0	3.041	32.685	functioning-CT	0	0	0	0	+	0
7	W	45	No	8	Micro	Cushing	24.8	180.98	130.3	0.001	0.003	0.003	0	0.016	2.738	42.542	12.235	3.39		functioning-CT	0	0	0	0	0	0
8	W	39	No	9	Micro	Cushing	36.5	224	49	0.002	0.001	0.002	0	0.087	2.694	18.494	36.641	8.187	0.166	functioning-CT	0	0	25	5	25	0
9	W	45	No	5	Micro	Cushing	22.9	360	54.9	1.18	3.605	0.851	0.499	0.459	0.774	4.419	3.686	1.912	1.894	functioning-CT	0	5	5	5	5	5
10	W	35	No	6	Micro	Cushing	27.3	187	81.8	0.005	0.011	0.008	0	0.035	11.569	36.91	62.206	4.713	3.829	functioning-CT	0	0	++	+++	50	0
11	W	43	No	22	Macro	Cushing	38.3	546.7	72.1	0	0	0.002	0	0	0.197	5.902	0.304		4.641	functioning-CT	0	0	+	+	+	0
12	W	69	Yes	13	Macro	Cushing	43.2	322.3	147.1	0	0	0.001	0	0	1.017	19.798	1.575	8.089	2.335	functioning-CT	0	0	+	+	0	0
13	M	32	No	6	Micro	Cushing	27	745	128	0.036	0.795	1.954	0.002	0.932	0.81	1.316	2.608	7.994	4.388	functioning-CT	0	0	+	+	0	0
14	M	29	No	8	Micro	Cushing	30.08	189.3	27.7	0	0.001	0.001	0	0	1.858	47.589	20.139	4.189	0.003	functioning-CT	0	0	+	+	0	0
15	W	40	No	7	Micro	Cushing	37	1843	53.1	0.002	0.005	0.003	0	0.023	5.534	38.274	53.548	0.981	0.023	functioning-CT	0	0	0	+	0	0
16	W	22	No	6	Micro	Cushing	28.7	643.2	95.1	0.168	0.106	0.063	0.029	0.496	4.869	59.396	37.842		0.647	functioning-CT	0	0	50	20	0	0
17	W	53	No	40	Macro	Cushing	33.4	325.3	28.2	0.001	0.001	0	0	0	1.276	10.153	16.165	2.298	0.06	functioning-CT	0	0	90	0	0	0
18	W	44	No	13	Macro	Cushing	24.3	342	64	0	0.002	0	0	0.036	21.887	0.826	1.025	19.492		functioning-CT	0	0	90	30	0	0
19	W	68	No	9	Micro	Cushing	23	301	27	0	0.002	0	0.003	0	11.722	24.512	69.236		1.406	functioning-CT	0	0	0	0	0	0
20	W	36	No	5	Micro	Cushing	37.3	1730.4	48.6	0	0	0.001	0	0	0.833	52.536	23.915	7.319	0.08	functioning-CT	0	0	0	+++	+++	0
21	M	54	No	27	Macro	Cushing	28.3	620.1	65.8	0.001	0.002	0.003	0	0.003	5.94	67.981	42.566		0.005	functioning-CT	0	0	0	+	0	0
22	M	59	Yes	27	Macro	Cushing	25	287	74	0	0	0.001	0	0	1.579	18.032	10.21	2.208	6.114	functioning-CT	0	0	0	80	10	10
23	W	35	No	3	Micro	Cushing				0	0	0	0	0	2.264	0.968	2.104			functioning-CT	NA	NA	NA	NA	NA	NA
24	W	42	No	12	Macro	Cushing	37	789	95	0	0.001	0.001	0	0	1.067	1.258	3.566	7.984	147.741	functioning-CT	0	0	0	+	0	0
25	M	36	Yes	24	Macro	Silent	9.5			0.001	0	0.001	0	0.003	13.955	83.248	29.691	7.62	0.073	silent-CT	0	0	0	100	0	0
26	W	32	No	20	Macro	Silent	17.3			0.2	0.073	0.003	0.051	0.703	11.265	114.642	24.516	11.322	4.978	silent-CT	0	0	0	100	0	0
27	M	61	No	52	Macro	Silent	9.5			0	0	0	0	0	0.435	62.939	0.232	0.335		silent-CT	0	0	0	100	0	0
28	W	32	No	20	Macro	Silent	11.2			0.2	0.073	0.003	0.051	0.703	11.265	114.642	24.516	7.974	635.184	silent-CT	0	0	0	100	0	0
29	W	49	Yes	20	Macro	Silent	15.3			0	0	0	0	0.001	0.001	4.529	0.014	0.061	3.164	silent-CT	0	0	0	5	0	0
30	W	45	No	14	Macro	Silent	6.7			0.852	0.013	0.004	0.135	8.34	17.509	2.394	22.071	0.108	6.366	silent-CT	0	0	0	100	0	0
31	W	57	Yes	28	Macro	Silent	11.6			0	0.051	0.014	0	0	0.014	23.097	0.336	2.734	0.244	silent-CT	0	0	0	0	NA	0
32	W	52	No	15	Macro	Silent	18.3			0.102	0.296	0.095	0.011	1.892	5.059	91.359	64.759	0.477	5.348	silent-CT	+	+	+	+	+	0
33	W	38	Yes	20	Macro	Silent	15.4			0	0.001	0.001	0	0	6.226	24.613	36.989	3.155	0.814	silent-CT	0	0	5	0	25	0
34	W	19	No	10	Macro	Silent	9.6			0.76	0.474	0.75	0.228	0.019	2.298	6.004	15.491	8.508	1.204	silent-CT	0	50	75	0	75	25
35	M	33	Yes	32	Macro	Silent	18.2			0	0	0.001	0	0.001	6.839	109.186	51.496	10.335		silent-CT	0	0	0	+	0	0
36	M	34	Yes	21	Macro	Silent	13.5			0	0.006	0.003	0.001	0	2.269	5.053	6.141	12.469	7.361	silent-CT	90	90	0	5	10	0
37	W	60	Yes	21	Macro	Silent	12.5			0	0.004	0.001	0	0	0.005	95.778	0.096	42.928	22.65	silent-CT	0	0	1	0	0	0
38	W	35	No	22	Macro	Silent	12.3			0.002	0.002	0.001	0	0	0.015	65.446	0.138		5.331	silent-CT	0	0	5	0	0	0
39	W	39	Yes	18	Macro	Silent	24.1			0	0	0	0	0	0.315	0	6.228	6.683	0.005	silent-CT	0	0	100	0	80	0
40	W	70	Yes	26	Macro	Silent				0	0	0.001	0	0.004	3.629	67.419	72.3		0.079	silent-CT	0	0	++	+++	0	0
41	W	67	Yes	27	Macro	Silent				0	0	0.001	0	0	3.955	128.072	119.099	3.114		silent-CT	NA	NA	NA	NA	NA	NA
42	M	67	Yes	35	Macro	Silent				1.629	1.509	0.127	0.174	0.058	0.059	31.988	0	4.947		silent-CT	+	0	0	0	0	0
43	W	27	No	14	Macro	Silent	19.5			0.001	0	0.001	0	0.002	7.411	21.61	15.951	5.997	0.576	silent-CT	0	0	0	+	0	0
44	W	40	No	15	Macro	Silent	12			0.036	0.632	0.125	0.257	2.417	0.483	10.108	7.428		4.849	silent-CT	0	0	0	+	+	0
45	W	53	Yes	12	Macro	Silent	18.2			0	0.003	0.004	0	0	0.011	110.608	0.158	8.548	0.022	silent-CT	0	0	0	0	+	0
46	M	36	Yes	15	Macro	Silent	23		73	0	0	0	0	0.011	12.483	4.9	38.751	12.576	4.877	silent-CT	0	0	0	+	0	0
47	M	17	Yes	18	Macro	Silent	16.8	316	30	0	0.001	0	0	0	0.24	1.482	0.002	3.177		silent-CT	0	0	0	+	0	0
W, woman; M, man; MTD, maximum tumor diameter; Macro, macroadenoma; Micro, microadenoma; UFC, urinary free cortisol; CT, corticotroph tumor; IHC, immunohistochemistry; NA, not available
