# Supplementary material for: Differential Expression of MicroRNAs in Silent and Functioning Corticotroph Tumors
Source: J Clin Med. 2020 Jun 12;9(6):1838. doi: 10.3390/jcm9061838 (PMC7355784; doi:10.3390/jcm9061838)
Supplement: Supplementary file 1 [file jcm-09-01838-s001.zip › jcm-807529suppl/Supplementary Table 2.xlsx]

## Sheet: TargetScanmiRBase
Targetscan/miRBase results
Ortholog of target gene	Representative transcript	Gene name	3P-seq tags + 5	Conserved sites total	Conserved 8mer sites	Conserved 7mer-m8 sites	Conserved 7mer-A1 sites	Poorly conserved sites total	Poorly conserved 8mer sites	Poorly conserved 7mer-m8 sites	Poorly conserved 7mer-A1 sites	6mer sites	Representative miRNA	Cumulative weighted context++ score	Total context++ score	Aggregate PCT	Previous TargetScan publication(s)
NCKAP1	ENST00000361354.4	NCK-associated protein 1	700	2	1	1	0	5	2	2	1	4	hsa-miR-383-5p.1	-0.76	-1.86	0.41	2009, 2011
MAL2	ENST00000276681.6	mal, T-cell differentiation protein 2 (gene/pseudogene)	2056	1	1	0	0	1	0	0	1	0	hsa-miR-383-5p.1	-0.73	-0.75	0.1	2007, 2009, 2011
RPL36A-HNRNPH2	ENST00000409170.3	RPL36A-HNRNPH2 readthrough	85	1	1	0	0	1	1	0	0	0	hsa-miR-383-5p.1	-0.7	-0.76	< 0.1
PRDX3	ENST00000356951.3	peroxiredoxin 3	141	1	1	0	0	1	0	0	1	0	hsa-miR-383-5p.1	-0.68	-0.72	0.16	2009, 2011
SLC35A3	ENST00000465289.1	solute carrier family 35 (UDP-N-acetylglucosamine (UDP-GlcNAc) transporter), member A3	191	1	1	0	0	2	0	1	1	0	hsa-miR-383-5p.1	-0.65	-0.69	0.18	2009, 2011
CLEC3A	ENST00000299642.4	C-type lectin domain family 3, member A	5	1	1	0	0	0	0	0	0	0	hsa-miR-383-5p.1	-0.65	-0.65	< 0.1	2007, 2009, 2011
CNIH1	ENST00000395573.4	cornichon family AMPA receptor auxiliary protein 1	2182	1	1	0	0	0	0	0	0	0	hsa-miR-383-5p.1	-0.63	-0.63	< 0.1	2007, 2011
IMPG1	ENST00000369963.3	interphotoreceptor matrix proteoglycan 1	5	2	0	0	2	1	0	0	1	0	hsa-miR-383-5p.1	-0.62	-0.62	ORF
FXYD4	ENST00000476166.1	FXYD domain containing ion transport regulator 4	5	1	1	0	0	0	0	0	0	0	hsa-miR-383-5p.1	-0.61	-0.61	< 0.1
HHLA2	ENST00000357759.5	HERV-H LTR-associating 2	5	1	1	0	0	1	0	0	1	0	hsa-miR-383-5p.1	-0.58	-0.58	< 0.1
ELMOD2	ENST00000323570.3	ELMO/CED-12 domain containing 2	32	1	1	0	0	0	0	0	0	0	hsa-miR-383-5p.1	-0.58	-0.58	< 0.1	2011
TUBA1A	ENST00000301071.7	tubulin, alpha 1a	22536	1	1	0	0	0	0	0	0	0	hsa-miR-383-5p.1	-0.56	-0.56	< 0.1	2007
PPIL6	ENST00000521072.2	peptidylprolyl isomerase (cyclophilin)-like 6	58	1	1	0	0	0	0	0	0	0	hsa-miR-383-5p.1	-0.56	-0.58	< 0.1	2009, 2011
RP11-770J1.4	ENST00000532619.1		5	1	1	0	0	1	0	0	1	0	hsa-miR-383-5p.1	-0.55	-0.55	0.15
KLHDC10	ENST00000335420.5	kelch domain containing 10	347	2	1	0	1	1	1	0	0	0	hsa-miR-383-5p.1	-0.54	-0.63	0.16	2007, 2009, 2011
VPS52	ENST00000482399.1	vacuolar protein sorting 52 homolog (S. cerevisiae)	124	1	1	0	0	0	0	0	0	3	hsa-miR-383-5p.1	-0.54	-0.54	ORF
ROBO3	ENST00000397801.1	roundabout, axon guidance receptor, homolog 3 (Drosophila)	25	1	1	0	0	0	0	0	0	0	hsa-miR-383-5p.1	-0.54	-0.54	< 0.1	2009, 2011
TBCK	ENST00000273980.5	TBC1 domain containing kinase	20	1	1	0	0	2	0	0	2	1	hsa-miR-383-5p.1	-0.52	-0.57	< 0.1	2009
RBBP9	ENST00000337227.4	retinoblastoma binding protein 9	102	1	1	0	0	1	0	0	1	0	hsa-miR-383-5p.1	-0.52	-0.57	0.12	2009, 2011
NXPH1	ENST00000405863.1	neurexophilin 1	5	1	1	0	0	0	0	0	0	0	hsa-miR-383-5p.1	-0.52	-0.52	< 0.1	2007
RMND5A	ENST00000283632.4	required for meiotic nuclear division 5 homolog A (S. cerevisiae)	261	1	1	0	0	0	0	0	0	2	hsa-miR-383-5p.1	-0.48	-0.57	< 0.1	2009, 2011
MLANA	ENST00000381477.3	melan-A	5	1	1	0	0	0	0	0	0	0	hsa-miR-383-5p.1	-0.47	-0.47	< 0.1	2009, 2011
STRN3	ENST00000355683.5	striatin, calmodulin binding protein 3	697	2	1	1	0	0	0	0	0	0	hsa-miR-383-5p.1	-0.47	-0.49	0.16	2009, 2011
OTX2	ENST00000339475.5	orthodenticle homeobox 2	5	1	1	0	0	0	0	0	0	1	hsa-miR-383-5p.1	-0.47	-0.47	< 0.1
ADSS	ENST00000366535.3	adenylosuccinate synthase	2881	1	1	0	0	0	0	0	0	0	hsa-miR-383-5p.1	-0.47	-0.47	< 0.1
PERP	ENST00000421351.3	PERP, TP53 apoptosis effector	437	1	1	0	0	1	0	0	1	0	hsa-miR-383-5p.1	-0.44	-0.74	< 0.1	2011
RBMS1	ENST00000348849.3	RNA binding motif, single stranded interacting protein 1	90	1	1	0	0	0	0	0	0	0	hsa-miR-383-5p.1	-0.44	-0.44	< 0.1	2007, 2009, 2011
DGAT2L6	ENST00000333026.3	diacylglycerol O-acyltransferase 2-like 6	5	1	1	0	0	0	0	0	0	0	hsa-miR-383-5p.1	-0.44	-0.44	< 0.1	2011
BRCC3	ENST00000369462.1	BRCA1/BRCA2-containing complex, subunit 3	14	1	1	0	0	0	0	0	0	0	hsa-miR-383-5p.1	-0.43	-0.43	< 0.1	2009, 2011
VPS35	ENST00000299138.7	vacuolar protein sorting 35 homolog (S. cerevisiae)	1801	1	1	0	0	1	0	1	0	1	hsa-miR-383-5p.1	-0.41	-0.48	0.11
IRF1	ENST00000245414.4	interferon regulatory factor 1	266	1	1	0	0	0	0	0	0	0	hsa-miR-383-5p.1	-0.4	-0.4	< 0.1	2007, 2009, 2011
COA5	ENST00000328709.3	cytochrome c oxidase assembly factor 5	72	1	1	0	0	0	0	0	0	0	hsa-miR-383-5p.1	-0.4	-0.61	< 0.1	2009, 2011
HTR2C	ENST00000371950.3	5-hydroxytryptamine (serotonin) receptor 2C, G protein-coupled	5	1	1	0	0	0	0	0	0	0	hsa-miR-383-5p.1	-0.4	-0.4	ORF
TRIM44	ENST00000299413.5	tripartite motif containing 44	4203	1	1	0	0	3	1	1	1	2	hsa-miR-383-5p.1	-0.38	-0.66	0.22
CDV3	ENST00000420115.2	CDV3 homolog (mouse)	523	1	0	1	0	1	0	1	0	2	hsa-miR-383-5p.1	-0.38	-0.5	0.16	2009, 2011
GRWD1	ENST00000253237.5	glutamate-rich WD repeat containing 1	2673	1	0	1	0	2	0	2	0	1	hsa-miR-383-5p.1	-0.36	-0.39	0.11
DHX36	ENST00000496811.1	DEAH (Asp-Glu-Ala-His) box polypeptide 36	108	1	1	0	0	0	0	0	0	0	hsa-miR-383-5p.1	-0.36	-0.36	< 0.1	2011
SLC22A5	ENST00000245407.3	solute carrier family 22 (organic cation/carnitine transporter), member 5	37	1	1	0	0	0	0	0	0	0	hsa-miR-383-5p.1	-0.36	-0.36	< 0.1	2011
EPM2A	ENST00000367519.3	epilepsy, progressive myoclonus type 2A, Lafora disease (laforin)	197	1	1	0	0	0	0	0	0	0	hsa-miR-383-5p.1	-0.36	-0.36	< 0.1
NPAT	ENST00000278612.8	nuclear protein, ataxia-telangiectasia locus	163	1	0	1	0	1	1	0	0	0	hsa-miR-383-5p.1	-0.36	-0.38	0.16
CORO1C	ENST00000261401.3	coronin, actin binding protein, 1C	1970	1	1	0	0	0	0	0	0	1	hsa-miR-383-5p.1	-0.36	-0.38	< 0.1	2009, 2011
TAOK3	ENST00000419821.2	TAO kinase 3	8	1	1	0	0	0	0	0	0	0	hsa-miR-383-5p.1	-0.35	-0.39	< 0.1	2007, 2009, 2011
SEC63	ENST00000369002.4	SEC63 homolog (S. cerevisiae)	3181	1	1	0	0	0	0	0	0	0	hsa-miR-383-5p.1	-0.35	-0.35	< 0.1	2011
GLDN	ENST00000335449.6	gliomedin	9	1	1	0	0	1	0	1	0	0	hsa-miR-383-5p.1	-0.35	-0.35	0.16	2011
VEGFA	ENST00000372067.3	vascular endothelial growth factor A	907	1	0	1	0	0	0	0	0	1	hsa-miR-383-5p.1	-0.35	-0.46	< 0.1	2007, 2009, 2011
IPO7	ENST00000379719.3	importin 7	1331	1	0	0	1	1	0	1	0	0	hsa-miR-383-5p.1	-0.34	-0.34	0.16	2007, 2011
ERBB4	ENST00000342788.4	v-erb-b2 avian erythroblastic leukemia viral oncogene homolog 4	27	1	0	0	1	2	0	2	0	1	hsa-miR-383-5p.1	-0.34	-0.39	0.16	2007, 2009, 2011
CNTD1	ENST00000588408.1	cyclin N-terminal domain containing 1	7	1	1	0	0	0	0	0	0	0	hsa-miR-383-5p.1	-0.33	-0.33	< 0.1	2009, 2011
RASL10B	ENST00000268864.3	RAS-like, family 10, member B	1495	1	0	0	1	1	0	1	0	0	hsa-miR-383-5p.1	-0.33	-0.34	< 0.1	2011
ERMP1	ENST00000381506.3	endoplasmic reticulum metallopeptidase 1	53	1	1	0	0	0	0	0	0	0	hsa-miR-383-5p.1	-0.33	-0.33	ORF
TMEM182	ENST00000412401.2	transmembrane protein 182	69	1	1	0	0	0	0	0	0	0	hsa-miR-383-5p.1	-0.33	-0.37	< 0.1	2011
MSL2	ENST00000309993.2	male-specific lethal 2 homolog (Drosophila)	175	1	1	0	0	0	0	0	0	0	hsa-miR-383-5p.1	-0.33	-0.33	< 0.1	2007, 2009, 2011
NNAT	ENST00000062104.2	neuronatin	5	1	0	1	0	0	0	0	0	1	hsa-miR-383-5p.1	-0.33	-0.33	< 0.1	2009, 2011
FYTTD1	ENST00000241502.4	forty-two-three domain containing 1	891	2	1	1	0	0	0	0	0	0	hsa-miR-383-5p.1	-0.33	-0.59	0.16
TRIM27	ENST00000377194.3	tripartite motif containing 27	492	1	1	0	0	0	0	0	0	0	hsa-miR-383-5p.1	-0.32	-0.32	ORF
TMED9	ENST00000332598.6	transmembrane emp24 protein transport domain containing 9	1751	1	0	0	1	0	0	0	0	1	hsa-miR-383-5p.1	-0.32	-0.32	< 0.1	2007, 2011
PAPD5	ENST00000357464.3	PAP associated domain containing 5	152	1	1	0	0	0	0	0	0	1	hsa-miR-383-5p.1	-0.31	-0.38	< 0.1	2009, 2011
EIF4B	ENST00000262056.9	eukaryotic translation initiation factor 4B	37	1	0	1	0	0	0	0	0	0	hsa-miR-383-5p.1	-0.31	-0.31	< 0.1	2009, 2011
RBM3	ENST00000376759.3	RNA binding motif (RNP1, RRM) protein 3	1325	1	0	1	0	0	0	0	0	0	hsa-miR-383-5p.1	-0.31	-0.31	ORF	2009, 2011
ANKRD11	ENST00000378330.2	ankyrin repeat domain 11	45	1	1	0	0	0	0	0	0	0	hsa-miR-383-5p.1	-0.3	-0.3	< 0.1	2007, 2011
DDI2	ENST00000480945.1	DNA-damage inducible 1 homolog 2 (S. cerevisiae)	357	1	1	0	0	0	0	0	0	0	hsa-miR-383-5p.1	-0.3	-0.3	ORF
PPP1R10	ENST00000376511.2	protein phosphatase 1, regulatory subunit 10	893	1	1	0	0	0	0	0	0	0	hsa-miR-383-5p.1	-0.3	-0.3	< 0.1	2011
KIAA0101	ENST00000558008.1	KIAA0101	6821	1	0	0	1	0	0	0	0	0	hsa-miR-383-5p.1	-0.29	-0.29	ORF
BCL2	ENST00000398117.1	B-cell CLL/lymphoma 2	55	1	0	1	0	1	0	0	1	0	hsa-miR-383-5p.1	-0.29	-0.32	< 0.1	2011
FOS	ENST00000303562.4	FBJ murine osteosarcoma viral oncogene homolog	3716	1	0	0	1	1	0	1	0	0	hsa-miR-383-5p.1	-0.29	-0.31	0.16	2007, 2009, 2011
SSBP3	ENST00000417664.2	single stranded DNA binding protein 3	1474	1	0	1	0	1	0	0	1	0	hsa-miR-383-5p.1	-0.29	-0.4	< 0.1
LDHA	ENST00000227157.4	lactate dehydrogenase A	375	1	0	1	0	1	0	0	1	0	hsa-miR-383-5p.1	-0.29	-0.34	< 0.1
BLOC1S6	ENST00000220531.3	biogenesis of lysosomal organelles complex-1, subunit 6, pallidin	1754	1	1	0	0	1	0	1	0	0	hsa-miR-383-5p.1	-0.28	-0.29	< 0.1	2007, 2009, 2011
AGFG1	ENST00000310078.8	ArfGAP with FG repeats 1	2019	1	0	0	1	0	0	0	0	1	hsa-miR-383-5p.1	-0.28	-0.28	< 0.1	2007, 2009, 2011
ITGB3BP	ENST00000371092.3	integrin beta 3 binding protein (beta3-endonexin)	1136	1	0	0	1	0	0	0	0	1	hsa-miR-383-5p.1	-0.28	-0.32	< 0.1
STRBP	ENST00000447404.2	spermatid perinuclear RNA binding protein	575	1	0	0	1	2	0	1	1	0	hsa-miR-383-5p.1	-0.28	-0.57	0.17
SORCS1	ENST00000369698.1	sortilin-related VPS10 domain containing receptor 1	88	2	0	1	1	0	0	0	0	0	hsa-miR-383-5p.1	-0.27	-0.28	0.16	2007, 2009, 2011
PANK1	ENST00000322191.6	pantothenate kinase 1	435	1	0	0	1	1	0	1	0	1	hsa-miR-383-5p.1	-0.27	-0.36	0.14	2007, 2009, 2011
SOCS2	ENST00000548537.1	suppressor of cytokine signaling 2	89	1	0	1	0	1	0	0	1	0	hsa-miR-383-5p.1	-0.27	-0.31	ORF
GMNC	ENST00000442080.1	geminin coiled-coil domain containing	19	2	2	0	0	0	0	0	0	0	hsa-miR-383-5p.1	-0.26	-0.5	0.15	2011
SNX24	ENST00000513881.1	sorting nexin 24	352	1	0	0	1	0	0	0	0	0	hsa-miR-383-5p.1	-0.26	-0.26	< 0.1
PRKAG1	ENST00000395170.3	protein kinase, AMP-activated, gamma 1 non-catalytic subunit	303	1	0	1	0	0	0	0	0	0	hsa-miR-383-5p.1	-0.26	-0.26	< 0.1	2009, 2011
RAB8A	ENST00000300935.3	RAB8A, member RAS oncogene family	226	1	0	1	0	1	0	0	1	0	hsa-miR-383-5p.1	-0.26	-0.34	< 0.1	2007
EPAS1	ENST00000263734.3	endothelial PAS domain protein 1	3689	1	0	1	0	0	0	0	0	0	hsa-miR-383-5p.1	-0.25	-0.26	< 0.1	2007, 2009, 2011
KPNB1	ENST00000290158.4	karyopherin (importin) beta 1	465	1	1	0	0	0	0	0	0	1	hsa-miR-383-5p.1	-0.25	-0.35	< 0.1
CASP2	ENST00000310447.5	caspase 2, apoptosis-related cysteine peptidase	274	1	1	0	0	0	0	0	0	0	hsa-miR-383-5p.1	-0.25	-0.27	< 0.1
ACO1	ENST00000309951.6	aconitase 1, soluble	738	1	0	0	1	0	0	0	0	0	hsa-miR-383-5p.1	-0.24	-0.24	< 0.1
PAN3	ENST00000282391.5	PAN3 poly(A) specific ribonuclease subunit homolog (S. cerevisiae)	361	1	0	1	0	0	0	0	0	0	hsa-miR-383-5p.1	-0.24	-0.24	< 0.1	2011
RORB	ENST00000376896.3	RAR-related orphan receptor B	5	1	0	1	0	0	0	0	0	0	hsa-miR-383-5p.1	-0.24	-0.24	< 0.1
ANXA5	ENST00000296511.5	annexin A5	9387	1	0	1	0	0	0	0	0	0	hsa-miR-383-5p.1	-0.24	-0.24	< 0.1
FGF7	ENST00000267843.4	fibroblast growth factor 7	5	1	0	0	1	0	0	0	0	0	hsa-miR-383-5p.1	-0.24	-0.24	< 0.1	2009, 2011
SHMT2	ENST00000328923.3	serine hydroxymethyltransferase 2 (mitochondrial)	1682	1	1	0	0	0	0	0	0	0	hsa-miR-383-5p.1	-0.24	-0.31	< 0.1	2007, 2009, 2011
PFKM	ENST00000312352.7	phosphofructokinase, muscle	7010	1	0	0	1	0	0	0	0	0	hsa-miR-383-5p.1	-0.24	-0.24	< 0.1
MOSPD1	ENST00000370783.3	motile sperm domain containing 1	83	1	0	1	0	0	0	0	0	1	hsa-miR-383-5p.1	-0.23	-0.35	< 0.1	2009, 2011
CIRBP	ENST00000444172.2	cold inducible RNA binding protein	4799	1	0	1	0	0	0	0	0	0	hsa-miR-383-5p.1	-0.23	-0.24	< 0.1
ARID2	ENST00000457135.1	AT rich interactive domain 2 (ARID, RFX-like)	891	1	0	1	0	1	0	0	1	0	hsa-miR-383-5p.1	-0.23	-0.43	< 0.1	2007, 2009
GSTK1	ENST00000358406.5	glutathione S-transferase kappa 1	299	1	1	0	0	1	0	1	0	0	hsa-miR-383-5p.1	-0.23	-0.62	< 0.1
SYT2	ENST00000367267.1	synaptotagmin II	5	1	0	1	0	1	1	0	0	1	hsa-miR-383-5p.1	-0.23	-0.23	< 0.1	2011
DNAH10OS	ENST00000514254.2	dynein, axonemal, heavy chain 10 opposite strand	89	1	0	0	1	1	1	0	0	1	hsa-miR-383-5p.1	-0.23	-0.23	< 0.1
C16orf47	ENST00000358463.2	chromosome 16 open reading frame 47	8	1	0	1	0	0	0	0	0	0	hsa-miR-383-5p.1	-0.22	-0.22	< 0.1
GDNF	ENST00000326524.2	glial cell derived neurotrophic factor	7	1	0	1	0	1	0	1	0	0	hsa-miR-383-5p.1	-0.22	-0.22	< 0.1	2011
SMC2	ENST00000374793.3	structural maintenance of chromosomes 2	212	1	0	1	0	3	0	2	1	0	hsa-miR-383-5p.1	-0.22	-0.43	0.13
KIRREL3	ENST00000525144.2	kin of IRRE like 3 (Drosophila)	16	1	1	0	0	0	0	0	0	0	hsa-miR-383-5p.1	-0.22	-0.22	< 0.1	2011
GAB1	ENST00000262995.4	GRB2-associated binding protein 1	26	1	0	0	1	1	0	0	1	1	hsa-miR-383-5p.1	-0.22	-0.3	0.16	2011
SEPSECS	ENST00000302922.3	Sep (O-phosphoserine) tRNA:Sec (selenocysteine) tRNA synthase	279	1	1	0	0	0	0	0	0	0	hsa-miR-383-5p.1	-0.21	-0.22	< 0.1
TBC1D22B	ENST00000373491.3	TBC1 domain family, member 22B	127	1	1	0	0	0	0	0	0	0	hsa-miR-383-5p.1	-0.21	-0.21	< 0.1	2009, 2011
AGO1	ENST00000373204.4	argonaute RISC catalytic component 1	402	1	1	0	0	0	0	0	0	3	hsa-miR-383-5p.1	-0.21	-0.27	< 0.1
MGA	ENST00000219905.7	MGA, MAX dimerization protein	250	1	1	0	0	0	0	0	0	1	hsa-miR-383-5p.1	-0.2	-0.21	< 0.1	2007, 2009, 2011
HOOK1	ENST00000371208.3	hook microtubule-tethering protein 1	804	1	0	0	1	0	0	0	0	0	hsa-miR-383-5p.1	-0.2	-0.21	< 0.1	2011
PPFIA2	ENST00000549396.1	protein tyrosine phosphatase, receptor type, f polypeptide (PTPRF), interacting protein (liprin), alpha 2	5	1	1	0	0	0	0	0	0	0	hsa-miR-383-5p.1	-0.2	-0.2	< 0.1	2011
RAPGEF2	ENST00000264431.4	Rap guanine nucleotide exchange factor (GEF) 2	484	1	0	0	1	0	0	0	0	0	hsa-miR-383-5p.1	-0.2	-0.2	< 0.1	2009, 2011
WDR7	ENST00000254442.3	WD repeat domain 7	365	1	0	0	1	1	0	0	1	0	hsa-miR-383-5p.1	-0.2	-0.37	0.14
MMP24	ENST00000246186.6	matrix metallopeptidase 24 (membrane-inserted)	201	1	0	0	1	0	0	0	0	0	hsa-miR-383-5p.1	-0.2	-0.2	< 0.1	2007, 2009, 2011
PRR3	ENST00000376560.3	proline rich 3	1145	1	0	1	0	0	0	0	0	0	hsa-miR-383-5p.1	-0.2	-0.2	< 0.1	2011
ZBTB8B	ENST00000609129.1	zinc finger and BTB domain containing 8B	18	1	1	0	0	1	1	0	0	1	hsa-miR-383-5p.1	-0.2	-0.28	0.15
HS6ST3	ENST00000376705.2	heparan sulfate 6-O-sulfotransferase 3	598	1	1	0	0	0	0	0	0	1	hsa-miR-383-5p.1	-0.2	-0.2	< 0.1	2009, 2011
APP	ENST00000346798.3	amyloid beta (A4) precursor protein	4570	1	0	0	1	0	0	0	0	0	hsa-miR-383-5p.1	-0.2	-0.2	< 0.1	2007
ZBTB10	ENST00000430430.1	zinc finger and BTB domain containing 10	113	1	1	0	0	0	0	0	0	0	hsa-miR-383-5p.1	-0.2	-0.2	< 0.1
ATP2B3	ENST00000370186.1	ATPase, Ca++ transporting, plasma membrane 3	5	1	1	0	0	0	0	0	0	0	hsa-miR-383-5p.1	-0.2	-0.2	ORF
TMEM26	ENST00000399298.3	transmembrane protein 26	10	1	0	1	0	0	0	0	0	0	hsa-miR-383-5p.1	-0.19	-0.19	< 0.1	2009, 2011
SPRED3	ENST00000587013.1	sprouty-related, EVH1 domain containing 3	42	1	0	1	0	0	0	0	0	2	hsa-miR-383-5p.1	-0.19	-0.22	< 0.1
GTDC1	ENST00000392869.2	glycosyltransferase-like domain containing 1	241	1	0	0	1	0	0	0	0	0	hsa-miR-383-5p.1	-0.19	-0.19	< 0.1	2007, 2009, 2011
SAMD4B	ENST00000314471.6	sterile alpha motif domain containing 4B	46	1	1	0	0	0	0	0	0	0	hsa-miR-383-5p.1	-0.19	-0.29	< 0.1	2009, 2011
CDK19	ENST00000368911.3	cyclin-dependent kinase 19	51	1	0	1	0	0	0	0	0	1	hsa-miR-383-5p.1	-0.19	-0.21	< 0.1	2009, 2011
HNRNPA1	ENST00000546500.1	heterogeneous nuclear ribonucleoprotein A1	2079	1	0	1	0	0	0	0	0	0	hsa-miR-383-5p.1	-0.19	-0.19	< 0.1	2007, 2009, 2011
SLC4A4	ENST00000340595.3	solute carrier family 4 (sodium bicarbonate cotransporter), member 4	400	1	1	0	0	0	0	0	0	0	hsa-miR-383-5p.1	-0.19	-0.2	< 0.1	2011
C1orf52	ENST00000471115.1	chromosome 1 open reading frame 52	1516	1	0	1	0	0	0	0	0	1	hsa-miR-383-5p.1	-0.18	-0.4	< 0.1	2011
ABHD15	ENST00000307201.4	abhydrolase domain containing 15	240	1	0	0	1	3	1	2	0	1	hsa-miR-383-5p.1	-0.18	-0.68	0.18
NCOA2	ENST00000452400.2	nuclear receptor coactivator 2	271	1	1	0	0	0	0	0	0	0	hsa-miR-383-5p.1	-0.17	-0.17	< 0.1
TMEM260	ENST00000261556.6	transmembrane protein 260	44	1	1	0	0	0	0	0	0	1	hsa-miR-383-5p.1	-0.17	-0.17	< 0.1	2007, 2009, 2011
MPRIP	ENST00000341712.4	myosin phosphatase Rho interacting protein	521	1	0	0	1	1	0	0	1	0	hsa-miR-383-5p.1	-0.17	-0.29	< 0.1	2011
HIF3A	ENST00000377670.4	hypoxia inducible factor 3, alpha subunit	5	1	0	1	0	0	0	0	0	2	hsa-miR-383-5p.1	-0.17	-0.17	< 0.1
RSF1	ENST00000308488.6	remodeling and spacing factor 1	216	1	1	0	0	1	0	0	1	0	hsa-miR-383-5p.1	-0.17	-0.22	< 0.1
CALCRL	ENST00000392370.3	calcitonin receptor-like	18	1	1	0	0	0	0	0	0	0	hsa-miR-383-5p.1	-0.17	-0.45	< 0.1	2009, 2011
NEUROD1	ENST00000295108.3	neuronal differentiation 1	5	1	0	1	0	0	0	0	0	0	hsa-miR-383-5p.1	-0.17	-0.17	< 0.1	2007
MAP7	ENST00000354570.3	microtubule-associated protein 7	444	1	0	0	1	0	0	0	0	0	hsa-miR-383-5p.1	-0.16	-0.18	< 0.1
GSTCD	ENST00000515279.1	glutathione S-transferase, C-terminal domain containing	411	1	0	1	0	0	0	0	0	0	hsa-miR-383-5p.1	-0.16	-0.16	< 0.1	2009
CELF3	ENST00000290585.4	CUGBP, Elav-like family member 3	5	1	0	0	1	0	0	0	0	0	hsa-miR-383-5p.1	-0.15	-0.15	< 0.1	2007, 2011
ELAVL2	ENST00000380110.4	ELAV like neuron-specific RNA binding protein 2	78	1	1	0	0	0	0	0	0	0	hsa-miR-383-5p.1	-0.15	-0.17	< 0.1	2007, 2009, 2011
GLIS3	ENST00000324333.10	GLIS family zinc finger 3	47	1	1	0	0	1	1	0	0	0	hsa-miR-383-5p.1	-0.15	-0.15	< 0.1	2009, 2011
AC129492.6	ENST00000399413.3		5	1	0	1	0	0	0	0	0	0	hsa-miR-383-5p.1	-0.15	-0.15	ORF
SLC1A2	ENST00000278379.3	solute carrier family 1 (glial high affinity glutamate transporter), member 2	5	1	1	0	0	1	0	0	1	0	hsa-miR-383-5p.1	-0.14	-0.14	0.11	2009, 2011
HNRNPDL	ENST00000602300.1	heterogeneous nuclear ribonucleoprotein D-like	217	1	0	0	1	0	0	0	0	0	hsa-miR-383-5p.1	-0.14	-0.18	< 0.1	2011
KCNH6	ENST00000583023.1	potassium voltage-gated channel, subfamily H (eag-related), member 6	5	1	0	1	0	0	0	0	0	1	hsa-miR-383-5p.1	-0.14	-0.14	< 0.1
GADD45G	ENST00000252506.6	growth arrest and DNA-damage-inducible, gamma	155	1	0	1	0	0	0	0	0	1	hsa-miR-383-5p.1	-0.14	-0.18	< 0.1	2007, 2009, 2011
DYNC1LI2	ENST00000258198.2	dynein, cytoplasmic 1, light intermediate chain 2	137	1	1	0	0	1	1	0	0	0	hsa-miR-383-5p.1	-0.14	-0.36	0.15	2011
ARHGEF12	ENST00000397843.2	Rho guanine nucleotide exchange factor (GEF) 12	815	1	0	0	1	0	0	0	0	0	hsa-miR-383-5p.1	-0.14	-0.17	< 0.1	2007, 2009, 2011
CCND2	ENST00000261254.3	cyclin D2	66	1	1	0	0	0	0	0	0	0	hsa-miR-383-5p.1	-0.14	-0.16	< 0.1	2009, 2011
EBPL	ENST00000378284.2	emopamil binding protein-like	155	1	0	1	0	1	0	1	0	0	hsa-miR-383-5p.1	-0.14	-0.31	< 0.1
BRD4	ENST00000263377.2	bromodomain containing 4	849	1	0	0	1	0	0	0	0	0	hsa-miR-383-5p.1	-0.14	-0.14	< 0.1
NFAT5	ENST00000354436.2	nuclear factor of activated T-cells 5, tonicity-responsive	128	1	0	0	1	0	0	0	0	1	hsa-miR-383-5p.1	-0.13	-0.29	< 0.1	2009, 2011
STAU2	ENST00000522695.1	staufen double-stranded RNA binding protein 2	306	1	0	1	0	0	0	0	0	0	hsa-miR-383-5p.1	-0.13	-0.15	< 0.1	2011
PCDH17	ENST00000377918.3	protocadherin 17	477	1	1	0	0	1	0	0	1	0	hsa-miR-383-5p.1	-0.13	-0.17	0.15	2007, 2011
TNPO1	ENST00000337273.5	transportin 1	2041	1	0	0	1	0	0	0	0	0	hsa-miR-383-5p.1	-0.13	-0.21	< 0.1	2007
ST8SIA4	ENST00000231461.5	ST8 alpha-N-acetyl-neuraminide alpha-2,8-sialyltransferase 4	5	1	1	0	0	0	0	0	0	0	hsa-miR-383-5p.1	-0.13	-0.13	< 0.1	2009, 2011
KCNB1	ENST00000371741.4	potassium voltage-gated channel, Shab-related subfamily, member 1	5	1	1	0	0	1	0	0	1	1	hsa-miR-383-5p.1	-0.13	-0.13	0.1
EPN2	ENST00000314728.5	epsin 2	1609	1	0	0	1	0	0	0	0	1	hsa-miR-383-5p.1	-0.13	-0.15	< 0.1	2007, 2009, 2011
SYTL3	ENST00000367081.3	synaptotagmin-like 3	16	1	0	0	1	0	0	0	0	0	hsa-miR-383-5p.1	-0.12	-0.23	< 0.1
ZADH2	ENST00000322342.3	zinc binding alcohol dehydrogenase domain containing 2	207	1	0	1	0	0	0	0	0	0	hsa-miR-383-5p.1	-0.12	-0.14	< 0.1
C10orf76	ENST00000370033.4	chromosome 10 open reading frame 76	273	1	1	0	0	0	0	0	0	0	hsa-miR-383-5p.1	-0.12	-0.17	< 0.1	2009, 2011
TAF1	ENST00000373790.4	TAF1 RNA polymerase II, TATA box binding protein (TBP)-associated factor, 250kDa	61	1	0	1	0	0	0	0	0	0	hsa-miR-383-5p.1	-0.12	-0.12	< 0.1
ACVR1B	ENST00000257963.4	activin A receptor, type IB	3319	1	1	0	0	0	0	0	0	1	hsa-miR-383-5p.1	-0.12	-0.12	< 0.1	2009, 2011
DTX4	ENST00000227451.3	deltex homolog 4 (Drosophila)	5	1	1	0	0	0	0	0	0	0	hsa-miR-383-5p.1	-0.12	-0.12	< 0.1	2009, 2011
PPP1R9A	ENST00000289495.5	protein phosphatase 1, regulatory subunit 9A	46	1	1	0	0	0	0	0	0	0	hsa-miR-383-5p.1	-0.12	-0.23	< 0.1	2009, 2011
MAN2A1	ENST00000261483.4	mannosidase, alpha, class 2A, member 1	1521	1	0	1	0	0	0	0	0	0	hsa-miR-383-5p.1	-0.11	-0.12	< 0.1
HDAC9	ENST00000405010.3	histone deacetylase 9	13	1	1	0	0	0	0	0	0	1	hsa-miR-383-5p.1	-0.11	-0.3	< 0.1
DSEL	ENST00000310045.7	dermatan sulfate epimerase-like	26	1	1	0	0	1	0	1	0	0	hsa-miR-383-5p.1	-0.11	-0.15	< 0.1
RBFOX2	ENST00000449924.2	RNA binding protein, fox-1 homolog (C. elegans) 2	262	1	1	0	0	1	0	0	1	0	hsa-miR-383-5p.1	-0.11	-0.48	0.16	2009, 2011
MCTP2	ENST00000357742.4	multiple C2 domains, transmembrane 2	59	1	1	0	0	0	0	0	0	0	hsa-miR-383-5p.1	-0.1	-0.21	< 0.1	2011
GPBP1	ENST00000424459.3	GC-rich promoter binding protein 1	732	1	0	0	1	1	0	1	0	0	hsa-miR-383-5p.1	-0.1	-0.24	0.1
TRPS1	ENST00000395715.3	trichorhinophalangeal syndrome I	94	1	0	1	0	0	0	0	0	0	hsa-miR-383-5p.1	-0.09	-0.1	< 0.1	2009, 2011
FECH	ENST00000262093.5	ferrochelatase	716	1	0	1	0	1	0	1	0	1	hsa-miR-383-5p.1	-0.09	-0.45	0.16	2011
STK17A	ENST00000319357.5	serine/threonine kinase 17a	350	1	1	0	0	0	0	0	0	0	hsa-miR-383-5p.1	-0.09	-0.25	< 0.1	2009, 2011
UQCC1	ENST00000349714.5	ubiquinol-cytochrome c reductase complex assembly factor 1	500	1	0	1	0	0	0	0	0	0	hsa-miR-383-5p.1	-0.09	-0.09	< 0.1
SLA	ENST00000338087.5	Src-like-adaptor	5	1	1	0	0	0	0	0	0	1	hsa-miR-383-5p.1	-0.09	-0.09	< 0.1	2009, 2011
UGGT1	ENST00000259253.6	UDP-glucose glycoprotein glucosyltransferase 1	1377	1	0	1	0	0	0	0	0	2	hsa-miR-383-5p.1	-0.09	-0.18	< 0.1	2007, 2009, 2011
KIF5C	ENST00000435030.1	kinesin family member 5C	19	1	0	0	1	1	0	1	0	0	hsa-miR-383-5p.1	-0.09	-0.13	< 0.1	2007, 2009, 2011
QKI	ENST00000392127.2	QKI, KH domain containing, RNA binding	323	2	0	0	2	0	0	0	0	0	hsa-miR-383-5p.1	-0.09	-0.18	0.16	2011
C20orf112	ENST00000359676.5	chromosome 20 open reading frame 112	148	1	1	0	0	0	0	0	0	0	hsa-miR-383-5p.1	-0.08	-0.12	< 0.1	2011
LIN28A	ENST00000326279.6	lin-28 homolog A (C. elegans)	5	1	0	1	0	0	0	0	0	1	hsa-miR-383-5p.1	-0.08	-0.08	< 0.1	2007, 2009, 2011
SPPL2A	ENST00000261854.5	signal peptide peptidase like 2A	240	1	0	1	0	0	0	0	0	1	hsa-miR-383-5p.1	-0.08	-0.24	< 0.1
SPATS2	ENST00000553127.1	spermatogenesis associated, serine-rich 2	779	1	0	1	0	0	0	0	0	0	hsa-miR-383-5p.1	-0.08	-0.23	< 0.1	2009
KLHL42	ENST00000381271.2	kelch-like family member 42	2120	1	0	1	0	1	0	0	1	0	hsa-miR-383-5p.1	-0.08	-0.08	0.12
FRYL	ENST00000503238.1	FRY-like	276	1	1	0	0	0	0	0	0	0	hsa-miR-383-5p.1	-0.07	-0.07	< 0.1	2007, 2009, 2011
PLD5	ENST00000536534.2	phospholipase D family, member 5	5	1	1	0	0	0	0	0	0	1	hsa-miR-383-5p.1	-0.07	-0.07	< 0.1
DNAJB1	ENST00000254322.2	DnaJ (Hsp40) homolog, subfamily B, member 1	29	1	0	1	0	0	0	0	0	0	hsa-miR-383-5p.1	-0.07	-0.12	< 0.1	2011
FAT3	ENST00000298047.6	FAT atypical cadherin 3	30	1	0	1	0	0	0	0	0	0	hsa-miR-383-5p.1	-0.07	-0.07	< 0.1	2009
CHD2	ENST00000394196.4	chromodomain helicase DNA binding protein 2	1237	1	0	1	0	0	0	0	0	0	hsa-miR-383-5p.1	-0.06	-0.06	< 0.1	2009, 2011
SLITRK4	ENST00000381779.4	SLIT and NTRK-like family, member 4	86	1	0	0	1	2	0	1	1	0	hsa-miR-383-5p.1	-0.06	-0.35	0.19	2011
PIAS1	ENST00000249636.6	protein inhibitor of activated STAT, 1	368	1	1	0	0	1	0	1	0	0	hsa-miR-383-5p.1	-0.06	-0.33	0.16
AP5M1	ENST00000261558.3	adaptor-related protein complex 5, mu 1 subunit	198	1	1	0	0	0	0	0	0	1	hsa-miR-383-5p.1	-0.06	-0.28	< 0.1
SVIP	ENST00000354193.4	small VCP/p97-interacting protein	521	1	0	0	1	0	0	0	0	0	hsa-miR-383-5p.1	-0.06	-0.23	< 0.1
SP7	ENST00000536324.2	Sp7 transcription factor	5	1	0	1	0	0	0	0	0	1	hsa-miR-383-5p.1	-0.05	-0.05	< 0.1	2007, 2009, 2011
PAWR	ENST00000328827.4	PRKC, apoptosis, WT1, regulator	1872	1	1	0	0	0	0	0	0	1	hsa-miR-383-5p.1	-0.05	-0.31	< 0.1
ANKRD13C	ENST00000370944.4	ankyrin repeat domain 13C	369	1	1	0	0	0	0	0	0	0	hsa-miR-383-5p.1	-0.05	-0.31	< 0.1	2009, 2011
RUNX1	ENST00000344691.4	runt-related transcription factor 1	182	1	0	0	1	0	0	0	0	0	hsa-miR-383-5p.1	-0.05	-0.16	< 0.1	2011
C10orf2	ENST00000370228.1	chromosome 10 open reading frame 2	17	1	0	1	0	0	0	0	0	0	hsa-miR-383-5p.1	-0.05	-0.05	ORF
PTPRE	ENST00000254667.3	protein tyrosine phosphatase, receptor type, E	44	1	0	1	0	0	0	0	0	1	hsa-miR-383-5p.1	-0.05	-0.15	< 0.1	2009, 2011
KPNA1	ENST00000344337.6	karyopherin alpha 1 (importin alpha 5)	1030	1	0	0	1	0	0	0	0	0	hsa-miR-383-5p.1	-0.05	-0.06	< 0.1	2011
FIGN	ENST00000333129.3	fidgetin	10	1	0	0	1	0	0	0	0	0	hsa-miR-383-5p.1	-0.05	-0.09	< 0.1
TYW5	ENST00000354611.4	tRNA-yW synthesizing protein 5	148	1	0	1	0	1	0	1	0	0	hsa-miR-383-5p.1	-0.05	-0.48	0.16
IRS4	ENST00000372129.2	insulin receptor substrate 4	56	1	0	0	1	2	0	2	0	0	hsa-miR-383-5p.1	-0.04	-0.37	0.23
SOX11	ENST00000322002.3	SRY (sex determining region Y)-box 11	1100	1	0	0	1	0	0	0	0	1	hsa-miR-383-5p.1	-0.04	-0.23	< 0.1	2007, 2009, 2011
KMO	ENST00000366559.4	kynurenine 3-monooxygenase (kynurenine 3-hydroxylase)	5	1	0	1	0	0	0	0	0	0	hsa-miR-383-5p.1	-0.04	-0.04	ORF
DNAL1	ENST00000553645.2	dynein, axonemal, light chain 1	81	1	1	0	0	1	0	0	1	0	hsa-miR-383-5p.1	-0.04	-0.48	< 0.1	2011
UBXN7	ENST00000296328.4	UBX domain protein 7	95	1	0	1	0	0	0	0	0	0	hsa-miR-383-5p.1	-0.04	-0.14	< 0.1
GRAP2	ENST00000344138.4	GRB2-related adaptor protein 2	5	1	0	1	0	0	0	0	0	1	hsa-miR-383-5p.1	-0.03	-0.07	< 0.1
ALG6	ENST00000371108.4	ALG6, alpha-1,3-glucosyltransferase	140	1	0	1	0	0	0	0	0	0	hsa-miR-383-5p.1	-0.03	-0.15	< 0.1
RAPGEF6	ENST00000509018.1	Rap guanine nucleotide exchange factor (GEF) 6	38	1	0	0	1	0	0	0	0	0	hsa-miR-383-5p.1	-0.03	-0.03	< 0.1	2011
PCNX	ENST00000304743.2	pecanex homolog (Drosophila)	458	1	1	0	0	0	0	0	0	0	hsa-miR-383-5p.1	-0.03	-0.07	< 0.1	2009, 2011
CTC-432M15.3	ENST00000514667.1	Folliculin-interacting protein 1	38	1	0	0	1	0	0	0	0	0	hsa-miR-383-5p.1	-0.03	-0.03	< 0.1
KCTD16	ENST00000507359.3	potassium channel tetramerization domain containing 16	36	1	1	0	0	1	0	0	1	1	hsa-miR-383-5p.1	-0.03	-0.16	0.16
KIAA0141	ENST00000194118.4	KIAA0141	1078	1	1	0	0	2	1	1	0	0	hsa-miR-383-5p.1	-0.03	-0.41	0.12
UBE2R2	ENST00000263228.3	ubiquitin-conjugating enzyme E2R 2	2442	1	0	1	0	0	0	0	0	0	hsa-miR-383-5p.1	-0.03	-0.18	< 0.1	2007, 2009, 2011
GPR20	ENST00000377741.3	G protein-coupled receptor 20	34	1	1	0	0	0	0	0	0	0	hsa-miR-383-5p.1	-0.03	-0.03	< 0.1
WIPF2	ENST00000323571.4	WAS/WASL interacting protein family, member 2	214	1	0	0	1	0	0	0	0	0	hsa-miR-383-5p.1	-0.02	-0.14	< 0.1	2007, 2009, 2011
ZNF507	ENST00000311921.4	zinc finger protein 507	378	1	1	0	0	0	0	0	0	0	hsa-miR-383-5p.1	-0.02	-0.21	< 0.1	2009, 2011
SMC1A	ENST00000322213.4	structural maintenance of chromosomes 1A	1626	1	0	1	0	0	0	0	0	0	hsa-miR-383-5p.1	-0.02	-0.02	< 0.1	2011
CSRNP2	ENST00000228515.1	cysteine-serine-rich nuclear protein 2	104	1	1	0	0	0	0	0	0	1	hsa-miR-383-5p.1	-0.02	-0.26	< 0.1
SUSD1	ENST00000374263.3	sushi domain containing 1	68	1	0	1	0	1*	0	0	0	2	hsa-miR-383-5p.1	-0.02	-0.15	< 0.1
PHF21A	ENST00000257821.4	PHD finger protein 21A	301	1	0	0	1	2	0	0	2	0	hsa-miR-383-5p.1	-0.01	-0.24	0.18	2009, 2011
NUP153	ENST00000262077.2	nucleoporin 153kDa	231	1	0	1	0	0	0	0	0	0	hsa-miR-383-5p.1	-0.01	-0.11	< 0.1	2007, 2009, 2011
FAM204A	ENST00000369183.4	family with sequence similarity 204, member A	296	1	0	0	1	0	0	0	0	0	hsa-miR-383-5p.1	-0.01	-0.25	< 0.1
FRAT1	ENST00000371021.3	frequently rearranged in advanced T-cell lymphomas	631	1	0	1	0	0	0	0	0	1	hsa-miR-383-5p.1	-0.01	-0.18	< 0.1	2009, 2011
SIKE1	ENST00000369528.5	suppressor of IKBKE 1	281	1	0	1	0	0	0	0	0	0	hsa-miR-383-5p.1	-0.01	-0.09	< 0.1
RUNDC1	ENST00000361677.1	RUN domain containing 1	927	1	0	1	0	0	0	0	0	0	hsa-miR-383-5p.1	-0.01	-0.12	< 0.1
AP2B1	ENST00000262325.7	adaptor-related protein complex 2, beta 1 subunit	353	1	0	1	0	0	0	0	0	0	hsa-miR-383-5p.1	-0.01	-0.07	< 0.1
MED17	ENST00000251871.3	mediator complex subunit 17	197	1	1	0	0	0	0	0	0	0	hsa-miR-383-5p.1	-0.01	-0.26	< 0.1
ANGEL1	ENST00000251089.2	angel homolog 1 (Drosophila)	299	1	0	1	0	0	0	0	0	0	hsa-miR-383-5p.1	-0.01	-0.17	< 0.1
KIAA0391	ENST00000534898.4	KIAA0391	822	1	1	0	0	0	0	0	0	0	hsa-miR-383-5p.1	-0.01	-0.25	< 0.1
UBE2T	ENST00000367274.4	ubiquitin-conjugating enzyme E2T (putative)	679	1	0	0	1	0	0	0	0	0	hsa-miR-383-5p.1	0	-0.24	< 0.1
PAX6	ENST00000419022.1	paired box 6	191	1	1	0	0	0	0	0	0	0	hsa-miR-383-5p.1	0	-0.16	< 0.1	2011
TBC1D15	ENST00000550746.1	TBC1 domain family, member 15	1164	1	0	0	1	0	0	0	0	0	hsa-miR-383-5p.1	0	-0.16	< 0.1
AHSA2	ENST00000394457.3	AHA1, activator of heat shock 90kDa protein ATPase homolog 2 (yeast)	820	1	0	0	1	0	0	0	0	0	hsa-miR-383-5p.1	0	-0.23	ORF
FXYD5	ENST00000588699.1	FXYD domain containing ion transport regulator 5	5590	1	1	0	0	1	0	0	1	0	hsa-miR-383-5p.1	0	-0.41	< 0.1
NUPL2	ENST00000258742.5	nucleoporin like 2	1714	1	1	0	0	0	0	0	0	0	hsa-miR-383-5p.1	0	-0.17	< 0.1
DUSP1	ENST00000239223.3	dual specificity phosphatase 1	37211	1	0	1	0	0	0	0	0	0	hsa-miR-383-5p.1	0	-0.09	< 0.1
XXYLT1	ENST00000310380.6	xyloside xylosyltransferase 1	1052	1	1	0	0	0	0	0	0	0	hsa-miR-383-5p.1	0	-0.16	< 0.1
SNX11	ENST00000393405.2	sorting nexin 11	20	1	0	1	0	0	0	0	0	0	hsa-miR-383-5p.1	0	-0.13	< 0.1
LLPH	ENST00000266604.2	LLP homolog, long-term synaptic facilitation (Aplysia)	88	1	0	1	0	0	0	0	0	0	hsa-miR-383-5p.1	0	-0.19	< 0.1

## Sheet: PicTar
PicTar results
Rank
3'utr alignments and location of predicted site	human Refseq Id	All miRNAs predicted to target the gene	PicTar score	microRNAs with Anchor sites	predicted sites for all microRNAs embedded in the UCSC genome browser	annotation
1	NM_021188	All miRNA predictions	6.05	hsa-miR-383	Genome browser	Homo sapiens zinc finger protein 410 (ZNF410), mRNA.
2	NM_014574	All miRNA predictions	5.06	hsa-miR-383	Genome browser	Homo sapiens striatin, calmodulin binding protein 3 (STRN3), mRNA.
3	NM_004311	All miRNA predictions	4.73	hsa-miR-383	Genome browser	Homo sapiens ADP-ribosylation factor-like 3 (ARL3), mRNA.
4	NM_003872	All miRNA predictions	4.66	hsa-miR-383	Genome browser	Homo sapiens neuropilin 2 (NRP2), transcript variant 2, mRNA.
5	NM_033224	All miRNA predictions	4.41	hsa-miR-383	Genome browser	Homo sapiens purine-rich element binding protein B (PURB), mRNA.
6	NM_153649	All miRNA predictions	4.37	hsa-miR-383	Genome browser	Homo sapiens tropomyosin 3 (TPM3), mRNA.
7	NM_018470	All miRNA predictions	4.29	hsa-miR-383	Genome browser	Homo sapiens chromosome 10 open reading frame 110 (C10orf110), mRNA.
8	NM_003798	All miRNA predictions	4.22	hsa-miR-383	Genome browser	Homo sapiens catenin (cadherin-associated protein), alpha-like 1 (CTNNAL1), mRNA.
9	NM_014459	All miRNA predictions	4.21	hsa-miR-383	Genome browser	Homo sapiens protocadherin 17 (PCDH17), mRNA.
10	NM_006705	All miRNA predictions	4.15	hsa-miR-383	Genome browser	Homo sapiens growth arrest and DNA-damage-inducible, gamma (GADD45G), mRNA.
11	NM_020806	All miRNA predictions	4.05	hsa-miR-383	Genome browser	Homo sapiens gephyrin (GPHN), mRNA.
12	NM_000792	All miRNA predictions	4.01	hsa-miR-383	Genome browser	Homo sapiens deiodinase, iodothyronine, type I (DIO1), transcript variant 1, mRNA.
13	NM_020120	All miRNA predictions	3.97	hsa-miR-383	Genome browser	Homo sapiens UDP-glucose ceramide glucosyltransferase-like 1 (UGCGL1), mRNA.
14	NM_017778	All miRNA predictions	3.97	hsa-miR-383	Genome browser	Homo sapiens Wolf-Hirschhorn syndrome candidate 1-like 1 (WHSC1L1), transcript variant short, mRNA.
15	NM_015443	All miRNA predictions	3.90	hsa-miR-383	Genome browser	Homo sapiens hypothetical protein LOC284058 (LOC284058), mRNA.
16	NM_005412	All miRNA predictions	3.89	hsa-miR-383	Genome browser	Homo sapiens serine hydroxymethyltransferase 2 (mitochondrial) (SHMT2), mRNA.
17	NM_139283	All miRNA predictions	3.86	hsa-miR-383	Genome browser	Homo sapiens T-cell activation protein phosphatase 2C (TA-PP2C), mRNA.
18	NM_005197	All miRNA predictions	3.83	hsa-miR-383	Genome browser	Homo sapiens checkpoint suppressor 1 (CHES1), mRNA.
19	NM_012255	All miRNA predictions	3.81	hsa-miR-383	Genome browser	Homo sapiens 5'-3' exoribonuclease 2 (XRN2), mRNA.
20	NM_012179	All miRNA predictions	3.76	hsa-miR-383	Genome browser	Homo sapiens F-box protein 7 (FBXO7), mRNA.
21	NM_017585	All miRNA predictions	3.68	hsa-miR-383	Genome browser	Homo sapiens solute carrier family 2 (facilitated glucose transporter), member 6 (SLC2A6), mRNA.
22	NM_144664	All miRNA predictions	3.67	hsa-miR-383	Genome browser	Homo sapiens hypothetical protein MGC33371 (MGC33371), mRNA.
23	NM_001893	All miRNA predictions	3.63	hsa-miR-383	Genome browser	Homo sapiens casein kinase 1, delta (CSNK1D), transcript variant 1, mRNA.
24	NM_001150	All miRNA predictions	3.52	hsa-miR-383	Genome browser	Homo sapiens alanyl (membrane) aminopeptidase (aminopeptidase N, aminopeptidase M, microsomal aminopeptidase, CD13, p150) (ANPEP), mRNA.
25	NM_152860	All miRNA predictions	3.46	hsa-miR-383	Genome browser	Homo sapiens Sp7 transcription factor (SP7), mRNA.
26	NM_139062	All miRNA predictions	3.38	hsa-miR-383	Genome browser	Homo sapiens casein kinase 1, delta (CSNK1D), transcript variant 2, mRNA.
27	NM_002198	All miRNA predictions	3.38	hsa-miR-383	Genome browser	Homo sapiens interferon regulatory factor 1 (IRF1), mRNA.
28	NM_207385	All miRNA predictions	3.34	hsa-miR-383	Genome browser	Homo sapiens FLJ26184 protein (FLJ26184), mRNA.
29	NM_022118	All miRNA predictions	3.31	hsa-miR-383	Genome browser	Homo sapiens chromosome 13 open reading frame 10 (C13orf10), mRNA.
30	NM_018364	All miRNA predictions	3.27	hsa-miR-383	Genome browser	Homo sapiens round spermatid basic protein 1 (RSBN1), mRNA.
31	NM_000826	All miRNA predictions	3.25	hsa-miR-383	Genome browser	Homo sapiens glutamate receptor, ionotropic, AMPA 2 (GRIA2), mRNA.
32	NM_172098	All miRNA predictions	3.21	hsa-miR-383	Genome browser	Homo sapiens eyes absent homolog 3 (Drosophila) (EYA3), transcript variant 2, mRNA.
33	NM_002733	All miRNA predictions	3.12	hsa-miR-383	Genome browser	Homo sapiens protein kinase, AMP-activated, gamma 1 non-catalytic subunit (PRKAG1), transcript variant 1, mRNA.
34	NM_012388	All miRNA predictions	3.06	hsa-miR-383	Genome browser	Homo sapiens pallidin homolog (mouse) (PLDN), mRNA.
35	NM_002136	All miRNA predictions	3.05	hsa-miR-383	Genome browser	Homo sapiens heterogeneous nuclear ribonucleoprotein A1 (HNRPA1), transcript variant 1, mRNA.
36	NM_006743	All miRNA predictions	3.04	hsa-miR-383	Genome browser	Homo sapiens RNA binding motif (RNP1, RRM) protein 3 (RBM3), mRNA.
37	NM_002500	All miRNA predictions	2.99	hsa-miR-383	Genome browser	Homo sapiens neurogenic differentiation 1 (NEUROD1), mRNA.
38	NM_019597	All miRNA predictions	2.91	hsa-miR-383	Genome browser	Homo sapiens heterogeneous nuclear ribonucleoprotein H2 (H') (HNRPH2), mRNA.
39	NM_005776	All miRNA predictions	2.83	hsa-miR-383	Genome browser	Homo sapiens cornichon homolog (Drosophila) (CNIH), mRNA.
40	NM_002265	All miRNA predictions	2.77	hsa-miR-383	Genome browser	Homo sapiens karyopherin (importin) beta 1 (KPNB1), mRNA.
41	NM_002897	All miRNA predictions	2.72	hsa-miR-383	Genome browser	Homo sapiens RNA binding motif, single stranded interacting protein 1 (RBMS1), transcript variant 3, mRNA.
42	NM_000110	All miRNA predictions	2.51	hsa-miR-383	Genome browser	Homo sapiens dihydropyrimidine dehydrogenase (DPYD), mRNA.
43	NM_005124	All miRNA predictions	2.45	hsa-miR-383	Genome browser	Homo sapiens nucleoporin 153kDa (NUP153), mRNA.
44	NM_152745	All miRNA predictions	2.44	hsa-miR-383	Genome browser	Homo sapiens neurexophilin 1 (NXPH1), mRNA.
45	NM_177966	All miRNA predictions	2.39	hsa-miR-383	Genome browser	Homo sapiens 2'-phosphodiesterase (2'-PDE), mRNA.
46	NM_052918	All miRNA predictions	2.39	hsa-miR-383	Genome browser	Homo sapiens sortilin-related VPS10 domain containing receptor 1 (SORCS1), mRNA.
47	NM_020868	All miRNA predictions	2.38	hsa-miR-383	Genome browser	Homo sapiens dipeptidylpeptidase 10 (DPP10), transcript variant 1, mRNA.
48	NM_005370	All miRNA predictions	2.34	hsa-miR-383	Genome browser	Homo sapiens RAB8A, member RAS oncogene family (RAB8A), mRNA.
49	NM_031283	All miRNA predictions	2.33	hsa-miR-383	Genome browser	Homo sapiens transcription factor 7-like 1 (T-cell specific, HMG-box) (TCF7L1), mRNA.
50	NM_032710	All miRNA predictions	2.33	hsa-miR-383	Genome browser	Homo sapiens hypothetical protein MGC13053 (MGC13053), mRNA.
51	NM_015265	All miRNA predictions	2.31	hsa-miR-383	Genome browser	Homo sapiens SATB family member 2 (SATB2), mRNA.
52	NM_052885	All miRNA predictions	2.22	hsa-miR-383	Genome browser	Homo sapiens solute carrier family 2 (facilitated glucose transporter), member 13 (SLC2A13), mRNA.
53	NM_004734	All miRNA predictions	2.20	hsa-miR-383	Genome browser	Homo sapiens doublecortin and CaM kinase-like 1 (DCAMKL1), mRNA.
54	NM_016281	All miRNA predictions	2.19	hsa-miR-383	Genome browser	Homo sapiens TAO kinase 3 (TAOK3), mRNA.
55	NM_018126	All miRNA predictions	2.13	hsa-miR-383	Genome browser	Homo sapiens transmembrane protein 33 (TMEM33), mRNA.
56	NM_053286	All miRNA predictions	2.07	hsa-miR-383	Genome browser	Homo sapiens aquaporin 6, kidney specific (AQP6), transcript variant 2, mRNA.
57	NM_138473	All miRNA predictions	2.05	hsa-miR-383	Genome browser	Homo sapiens Sp1 transcription factor (SP1), mRNA.
58	NM_004529	All miRNA predictions	2.04	hsa-miR-383	Genome browser	Homo sapiens myeloid/lymphoid or mixed-lineage leukemia (trithorax homolog, Drosophila); translocated to, 3 (MLLT3), mRNA.
59	NM_015074	All miRNA predictions	2.02	hsa-miR-383	Genome browser	Homo sapiens kinesin family member 1B (KIF1B), transcript variant 1, mRNA.
60	NM_000814	All miRNA predictions	2.01	hsa-miR-383	Genome browser	Homo sapiens gamma-aminobutyric acid (GABA) A receptor, beta 3 (GABRB3), transcript variant 1, mRNA.
61	NM_004575	All miRNA predictions	1.82	hsa-miR-383	Genome browser	Homo sapiens POU domain, class 4, transcription factor 2 (POU4F2), mRNA.
62	NM_052886	All miRNA predictions	1.81	hsa-miR-383	Genome browser	Homo sapiens mal, T-cell differentiation protein 2 (MAL2), mRNA.
63	NM_178010	All miRNA predictions	1.79	hsa-miR-383	Genome browser	Homo sapiens SRY (sex determining region Y)-box 5 (SOX5), transcript variant 3, mRNA.
64	NM_018133	All miRNA predictions	1.72	hsa-miR-383	Genome browser	Homo sapiens hypothetical protein FLJ10546 (FLJ10546), mRNA.
65	NM_006925	All miRNA predictions	1.57	hsa-miR-383	Genome browser	Homo sapiens splicing factor, arginine/serine-rich 5 (SFRS5), mRNA.
66	NM_001430	All miRNA predictions	1.55	hsa-miR-383	Genome browser	Homo sapiens endothelial PAS domain protein 1 (EPAS1), mRNA.
67	NM_016389	All miRNA predictions	1.53	hsa-miR-383	Genome browser	Homo sapiens influenza virus NS1A binding protein (IVNS1ABP), transcript variant 2, mRNA.
68	NM_031362	All miRNA predictions	1.43	hsa-miR-383	Genome browser	Homo sapiens collagen, type IV, alpha 3 (Goodpasture antigen) (COL4A3), transcript variant 2, mRNA.
69	NM_024674	All miRNA predictions	1.42	hsa-miR-383	Genome browser	Homo sapiens lin-28 homolog (C. elegans) (LIN28), mRNA.
70	NM_031365	All miRNA predictions	1.41	hsa-miR-383	Genome browser	Homo sapiens collagen, type IV, alpha 3 (Goodpasture antigen) (COL4A3), transcript variant 5, mRNA.
71	NM_000091	All miRNA predictions	1.41	hsa-miR-383	Genome browser	Homo sapiens collagen, type IV, alpha 3 (Goodpasture antigen) (COL4A3), transcript variant 1, mRNA.
72	NM_031364	All miRNA predictions	1.36	hsa-miR-383	Genome browser	Homo sapiens collagen, type IV, alpha 3 (Goodpasture antigen) (COL4A3), transcript variant 4, mRNA.
73	NM_031363	All miRNA predictions	1.30	hsa-miR-383	Genome browser	Homo sapiens collagen, type IV, alpha 3 (Goodpasture antigen) (COL4A3), transcript variant 3, mRNA.
74	NM_013261	All miRNA predictions	1.13	hsa-miR-383	Genome browser	Homo sapiens peroxisome proliferative activated receptor, gamma, coactivator 1, alpha (PPARGC1A), mRNA.
75	NM_198793	All miRNA predictions	0.91	hsa-miR-383	Genome browser	Homo sapiens CD47 antigen (Rh-related antigen, integrin-associated signal transducer) (CD47), transcript variant 2, mRNA.
76	NM_001777	All miRNA predictions	0.91	hsa-miR-383	Genome browser	Homo sapiens CD47 antigen (Rh-related antigen, integrin-associated signal transducer) (CD47), transcript variant 1, mRNA.
